# Supplementary material for: A Precision Medicine Approach to Optimize Modulator Therapy for Rare CFTR Folding Mutants
Source: J Pers Med. 2021 Jul 7;11(7):643. doi: 10.3390/jpm11070643 (PMC8307171; doi:10.3390/jpm11070643)
Supplement: Supplementary file 1 [file jpm-11-00643-s001.zip]

Archive with 1 entries (1 files):
- jpm-1282972-supplementary.pdf
